# Supplementary material for: Identification of Distinctive Primary Metabolites Influencing Broccoli (Brassica oleracea, var. Italica) Taste
Source: Foods. 2023 Jan 11;12(2):339. doi: 10.3390/foods12020339 (PMC9857596; doi:10.3390/foods12020339)
Supplement: Supplementary file 1 [file foods-12-00339-s001.zip]

Archive with 2 entries (2 files):
- Supplemental File S1.xlsx
- Supplemental File S2.xlsx
