# Supplementary material for: Identification of Distinctive Primary Metabolites Influencing Broccoli (Brassica oleracea, var. Italica) Taste
Source: Foods. 2023 Jan 11;12(2):339. doi: 10.3390/foods12020339 (PMC9857596; doi:10.3390/foods12020339)
Supplement: Supplementary file 1 [file foods-12-00339-s001.zip › Supplemental File S1.xlsx]

## Sheet: Alanine
label	Alanine		Alanine	1	2	3	4	5	6	7	8	9	10	11	12	13	14	15	16	17	18	19	20
1	19.959			19.959	26.5851	10.8208	26.8056	11.8931	11.6304	19.872	27.5857	21.1829	19.5227	21.5864	13.545	18.2705	17.7596	41.1527	17.748	18.7526	36.1827	11.8885	21.0642
1	15.1543			15.1543	30.6632	13.0741	31.2386	15.5179	14.0814	20.4872	23.4866	20.0408	12.6896	18.7335	13.6517	28.461	17.9057	17.2752	17.0848	16.0668	31.3399	20.2856	31.0472
1	15.8313			15.8313	19.8644	23.2941	28.851	18.5241	14.8434	17.9978	23.4872	17.9903	15.8526	24.3099	17.1461	17.5797	22.9549	26.2902	21.2781	16.1368	31.1286	17.874	30.245
2	26.5851			16.9815	25.7042	8.90568	28.9651	20.9465	11.4673	19.4523	24.8532	19.738	16.0216	15.3655	14.781	21.437	19.5401	28.2394	18.7036	16.9854	32.8837	16.6827	27.4522
2	30.6632			1.50151	3.1483	11.1334	1.28097	12.2028	15.8553	0.748653	1.36627	0.933997	1.97434	17.5193	1.18297	3.51761	1.70794	6.96139	1.30139	0.883819	1.65062	2.49614	3.20235
2	19.8644					10.2125		17.5568	8.79583					13.5874
4	26.8056
4	31.2386
4	28.851
7	19.872		Alanine	1	2	3	4	5	6	7	8	9	10	11	12	13	14	15	16	17	18	19	20
7	20.4872		Alanine	16.9815	25.7042	12.9068	28.9651	16.1069	12.7789	19.4523	24.8532	19.738	16.0216	18.517	14.781	21.437	19.5401	28.2394	18.7036	16.9854	32.8837	16.6827	27.4522
7	17.9978			1.50151	3.1483	2.15011	1.28097	1.4687	1.06969	0.748653	1.36627	0.933997	1.97434	1.61508	1.18297	3.51761	1.70794	6.96139	1.30139	0.883819	1.65062	2.49614	3.20235
8	27.5857
8	23.4866
8	23.4872
9	21.1829
9	20.0408
9	17.9903
10	19.5227
10	12.6896
10	15.8526
12	13.545
12	13.6517
12	17.1461
13	18.2705
13	28.461
13	17.5797
14	17.7596
14	17.9057
14	22.9549
15	41.1527
15	17.2752
15	26.2902
16	17.748
16	17.0848
16	21.2781
17	18.7526
17	16.0668
17	16.1368
18	36.1827
18	31.3399
18	31.1286
19	11.8885
19	20.2856
19	17.874
20	21.0642
20	31.0472
20	30.245
Label	Alanine
3	10.8208
3	13.0741
3	23.2941
3	8.90568
3	11.1334
3	10.2125
5	11.8931
5	15.5179
5	18.5241
5	20.9465
5	12.2028
5	17.5568
6	11.6304
6	14.0814
6	14.8434
6	11.4673
6	15.8553
6	8.79583
11	21.5864
11	18.7335
11	24.3099
11	15.3655
11	17.5193
11	13.5874

## Sheet: Asparagine
label	Asparagine		Asparagine	1	2	3	4	5	6	7	8	9	10	11	12	13	14	15	16	17	18	19	20
1	1.50577			1.50577	3.1962	2.87807	1.30986	2.90528	3.11423	0.717258	2.18493	2.18801	2.89362	2.77426	2.8608	2.53091	3.02188	4.51161	1.17543	1.10386	3.77643	1.2155	2.41804
1	2.10925			2.10925	3.08155	2.55428	2.19541	2.46433	3.19597	1.89495	1.90796	2.03473	8.55557	2.13177	2.70349	2.44083	2.82065	3.77995	0.963919	1.56501	3.11998	2.55674	2.0396
1	2.32736			2.32736	2.8239	5.14086	3.69172	2.68091	4.21569	1.38553	2.62352	2.11251	4.24575	3.63883	2.82273	3.65527	3.57948	4.62772	1.64719	2.06782	3.26059	2.40105	2.47379
2	3.1962			1.98079	3.03388	2.92745	2.399	2.59997	3.38137	1.33258	2.2388	2.11175	5.23164	2.46046	2.79567	2.87567	3.14067	4.30643	1.26218	1.57889	3.38567	2.05776	2.31048
2	3.08155			0.245714	0.110084	2.24188	0.695079	2.7588	4.12626	0.340998	0.208313	0.0442507	1.70718	2.84168	0.0473843	0.390667	0.226964	0.265365	0.201957	0.278358	0.199555	0.423522	0.136391
2	2.8239					2.01576		2.77087	3.81555					2.06095
4	1.30986
4	2.19541
4	3.69172
7	0.717258		Asparagine	1	2	3	4	5	6	7	8	9	10	11	12	13	14	15	16	17	18	19	20
7	1.89495		Asparagine	1.98079	3.03388	2.95972	2.399	2.69669	3.64151	1.33258	2.2388	2.11175	5.23164	2.65133	2.79567	2.87567	3.14067	4.30643	1.26218	1.57889	3.38567	2.05776	2.31048
7	1.38553			0.245714	0.110084	0.459558	0.695079	0.0623078	0.194864	0.340998	0.208313	0.0442507	1.70718	0.236743	0.0473843	0.390667	0.226964	0.265365	0.201957	0.278358	0.199555	0.423522	0.136391
8	2.18493
8	1.90796
8	2.62352
9	2.18801
9	2.03473		Label	Asparagine
9	2.11251		3	2.87807
10	2.89362		3	2.55428
10	8.55557		3	5.14086
10	4.24575		3	2.92745
12	2.8608		3	2.24188
12	2.70349		3	2.01576
12	2.82273		5	2.90528
13	2.53091		5	2.46433
13	2.44083		5	2.68091
13	3.65527		5	2.59997
14	3.02188		5	2.7588
14	2.82065		5	2.77087
14	3.57948		6	3.11423
15	4.51161		6	3.19597
15	3.77995		6	4.21569
15	4.62772		6	3.38137
16	1.17543		6	4.12626
16	0.963919		6	3.81555
16	1.64719		11	2.77426
17	1.10386		11	2.13177
17	1.56501		11	3.63883
17	2.06782		11	2.46046
18	3.77643		11	2.84168
18	3.11998		11	2.06095
18	3.26059
19	1.2155
19	2.55674
19	2.40105
20	2.41804
20	2.0396
20	2.47379

## Sheet: Aspartic acid
label	Aspartic acid		Aspartic acid	1	2	3	4	5	6	7	8	9	10	11	12	13	14	15	16	17	18	19	20
1	5.90313			5.90313	6.15088	5.04318	3.08086	8.59763	8.12184	1.7373	4.11564	4.48567	7.31782	9.28328	4.47181	5.63617	3.16093	6.1816	5.00387	3.98217	6.90039	5.8968	3.54139
1	6.05049			6.05049	6.71308	10.092	4.85416	10.1592	9.78924	4.95559	4.83198	8.09594	9.02804	11.0367	6.87026	3.30512	2.99379	6.21614	5.36578	5.50575	6.35706	9.00667	4.35457
1	4.29729			4.29729	6.46867	6.55051	6.30775	9.58946	12.0045	0.958544	4.8389	8.06351	8.97897	16.4614	5.83183	8.41583	3.97043	8.10021	5.96316	6.80462	7.28309	6.92063	5.14527
2	6.15088			5.41697	6.44421	6.19993	4.74759	11.9044	10.9978	2.55048	4.59551	6.88171	8.44161	15.2926	5.72463	5.7857	3.37505	6.83265	5.44427	5.43085	6.84685	7.2747	4.34708
2	6.71308			0.561454	0.162754	6.73097	0.933045	9.09144	11.3151	1.22339	0.239943	1.19805	0.562073	12.9685	0.694442	1.47723	0.301576	0.633858	0.279691	0.815632	0.268658	0.915032	0.463014
2	6.46867					7.64444		10.7285	11.2937					11.202
4	3.08086
4	4.85416
4	6.30775
7	1.7373		Aspartic acid	1	2	3	4	5	6	7	8	9	10	11	12	13	14	15	16	17	18	19	20
7	4.95559		Aspartic acid	5.41697	6.44421	7.0435	4.74759	10.0118	10.587	2.55048	4.59551	6.88171	8.44161	12.7074	5.72463	5.7857	3.37505	6.83265	5.44427	5.43085	6.84685	7.2747	4.34708
7	0.958544			0.561454	0.162754	0.70019	0.933045	0.48794	0.575064	1.22339	0.239943	1.19805	0.562073	1.11991	0.694442	1.47723	0.301576	0.633858	0.279691	0.815632	0.268658	0.915032	0.463014
8	4.11564
8	4.83198
8	4.8389			Label	Aspartic acid
9	4.48567			3	5.04318
9	8.09594			3	10.092
9	8.06351			3	6.55051
10	7.31782			3	6.19993
10	9.02804			3	6.73097
10	8.97897			3	7.64444
12	4.47181			5	8.59763
12	6.87026			5	10.1592
12	5.83183			5	9.58946
13	5.63617			5	11.9044
13	3.30512			5	9.09144
13	8.41583			5	10.7285
14	3.16093			6	8.12184
14	2.99379			6	9.78924
14	3.97043			6	12.0045
15	6.1816			6	10.9978
15	6.21614			6	11.3151
15	8.10021			6	11.2937
16	5.00387			11	9.28328
16	5.36578			11	11.0367
16	5.96316			11	16.4614
17	3.98217			11	15.2926
17	5.50575			11	12.9685
17	6.80462			11	11.202
18	6.90039
18	6.35706
18	7.28309
19	5.8968
19	9.00667
19	6.92063
20	3.54139
20	4.35457
20	5.14527

## Sheet: Citric acid
label	Citric acid		Citric acid	1	2	3	4	5	6	7	8	9	10	11	12	13	14	15	16	17	18	19	20
1	5.92697			5.92697	5.54774	3.87221	4.38219	9.05977	5.97743	4.01408	5.22459	4.33647	7.90016	6.03214	5.07747	4.58042	3.37394	6.20932	5.2412	7.68289	6.3749	5.84556	5.43531
1	5.56802			5.56802	5.61592	5.99669	5.84333	7.03175	8.30469	5.86051	6.66098	6.80942	6.26581	7.383	7.14258	4.75198	2.96795	4.82853	4.78278	6.5639	6.07015	5.87923	9.00378
1	5.6742			5.6742	4.78226	5.08299	7.70234	10.6994	6.6001	6.95118	6.36916	5.12994	7.11542	11.4708	6.54974	6.88049	4.11107	6.26806	7.06881	8.01846	5.95847	6.57109	10.0973
2	5.54774			5.72307	5.31531	3.6473	5.97595	11.0158	5.98345	5.60859	6.08491	5.42528	7.09379	8.22197	6.2566	5.4043	3.48432	5.76864	5.69759	7.42175	6.13451	6.09863	8.1788
2	5.61592			0.10646	0.26725	6.08441	0.960733	8.01892	8.60255	0.857173	0.438332	0.72899	0.471919	11.0824	0.613898	0.739757	0.334576	0.470359	0.698262	0.43973	0.124446	0.236429	1.4076
2	4.78226					4.24672		9.40553	6.09832					8.36983
4	4.38219
4	5.84333
4	7.70234
7	4.01408		Citric acid	1	2	3	4	5	6	7	8	9	10	11	12	13	14	15	16	17	18	19	20
7	5.86051		Citric acid	5.72307	5.31531	4.82172	5.97595	9.2052	6.92775	5.60859	6.08491	5.42528	7.09379	8.76004	6.2566	5.4043	3.48432	5.76864	5.69759	7.42175	6.13451	6.09863	8.1788
7	6.95118			0.10646	0.26725	0.434153	0.960733	0.624592	0.492986	0.857173	0.438332	0.72899	0.471919	0.866439	0.613898	0.739757	0.334576	0.470359	0.698262	0.43973	0.124446	0.236429	1.4076
8	5.22459
8	6.66098
8	6.36916
9	4.33647			Label	Citric acid
9	6.80942			3	3.87221
9	5.12994			3	5.99669
10	7.90016			3	5.08299
10	6.26581			3	3.6473
10	7.11542			3	6.08441
12	5.07747			3	4.24672
12	7.14258			5	9.05977
12	6.54974			5	7.03175
13	4.58042			5	10.6994
13	4.75198			5	11.0158
13	6.88049			5	8.01892
14	3.37394			5	9.40553
14	2.96795			6	5.97743
14	4.11107			6	8.30469
15	6.20932			6	6.6001
15	4.82853			6	5.98345
15	6.26806			6	8.60255
16	5.2412			6	6.09832
16	4.78278			11	6.03214
16	7.06881			11	7.383
17	7.68289			11	11.4708
17	6.5639			11	8.22197
17	8.01846			11	11.0824
18	6.3749			11	8.36983
18	6.07015
18	5.95847
19	5.84556
19	5.87923
19	6.57109
20	5.43531
20	9.00378
20	10.0973

## Sheet: Fructose
label	Fructose 2		Fructose	1	2	3	4	5	6	7	8	9	10	11	12	13	14	15	16	17	18	19	20
1	22.4241			22.4241	28.1011	13.9269	9.06054	27.4255	18.3991	29.9248	32.2481	37.6616	6.27711	14.6274	22.1321	10.7403	8.94303	12.4523	12.1642	31.404	15.713	22.0391	6.38796
1	21.8195			21.8195	28.2177	14.6031	11.2465	29.2905	23.4042	33.3717	42.7722	33.021	13.4579	22.8616	18.4376	9.44457	8.1021	9.6062	13.7097	35.0531	16.0108	15.8225	7.68606
1	26.189			26.189		7.22913	10.3731	35.3365	24.6699	34.8374	26.7837	35.0106	8.11936	22.1465	14.9514	13.6593	8.21463	13.7558	12.694	29.5879	17.5491	14.5122	10.7025
2	28.1011			23.4775	28.1594	23.7406	10.2267	22.6831	24.8778	32.7113	33.9346	35.2311	9.28479	43.9464	18.507	11.2814	8.41992	11.9381	12.856	32.015	16.4243	17.4579	8.25885
2	28.2177			1.36691	0.0476071	19.4157	0.635261	31.9876	24.4519	1.45608	4.69188	1.34416	2.15326	25.0636	2.07318	1.2464	0.263562	1.22516	0.453459	1.60698	0.568924	2.3216	1.27801
2	52.7655					17.3989		46.9836	23.6668					24.5708
4	9.06054
4	11.2465
4	10.3731
7	29.9248		Fructose	1	2	3	4	5	6	7	8	9	10	11	12	13	14	15	16	17	18	19	20
7	33.3717		Fructose	23.4775	28.1594	16.0524	10.2267	32.2845	23.2449	32.7113	33.9346	35.2311	9.28479	25.5361	18.507	11.2814	8.41992	11.9381	12.856	32.015	16.4243	17.4579	8.25885
7	34.8374			1.36691	0.0476071	2.28547	0.635261	3.41676	0.997316	1.45608	4.69188	1.34416	2.15326	3.99056	2.07318	1.2464	0.263562	1.22516	0.453459	1.60698	0.568924	2.3216	1.27801
8	32.2481
8	42.7722
8	26.7837
9	37.6616			Label	Fructose
9	33.021			3	13.9269
9	35.0106			3	14.6031
10	6.27711			3	7.22913
10	13.4579			3	23.7406
10	8.11936			3	19.4157
12	22.1321			3	17.3989
12	18.4376			5	27.4255
12	14.9514			5	29.2905
13	10.7403			5	35.3365
13	9.44457			5	22.6831
13	13.6593			5	31.9876
14	8.94303			5	46.9836
14	8.1021			6	18.3991
14	8.21463			6	23.4042
15	12.4523			6	24.6699
15	9.6062			6	24.8778
15	13.7558			6	24.4519
16	12.1642			6	23.6668
16	13.7097			11	14.6274
16	12.694			11	22.8616
17	31.404			11	22.1465
17	35.0531			11	43.9464
17	29.5879			11	25.0636
18	15.713			11	24.5708
18	16.0108
18	17.5491
19	22.0391
19	15.8225
19	14.5122
20	6.38796
20	7.68606
20	10.7025

## Sheet: Fumaric acid
label	Fumaric acid		Fumaric acid	1	2	3	4	5	6	7	8	9	10	11	12	13	14	15	16	17	18	19	20
1	0.0312182			0.0312182	0.026971	0.0156918	0.0345007	0.0252133	0.0163219	0.0231744	0.0261542	0.0182944		0.0211658	0.0207386	0.0386549	0.0177178	0.0338969	0.0325607	0.0342349	0.0408468	0.030093	0.0242865
1	0.04814			0.04814	0.0455086	0.0358356	0.0374577	0.0191317	0.0544728	0.0548502	0.0554557	0.0318073	0.0531226	0.0375671	0.0440733	0.0386333	0.0212175	0.0322245	0.0279377		0.0378504	0.0286375	0.0408032
1	0.0773124				0.0383117	0.0383716	0.0347073	0.0295663	0.0252571	0.053329	0.0483337	0.0364579	0.0334611	0.0402867	0.0468157	0.0320466	0.0202847	0.0352467	0.0247971	0.0557899	0.0376988	0.0210087	0.0362165
2	0.026971			0.0396791	0.0369304	0.0117104	0.0355552	0.0379986	0.0360997	0.0437845	0.0433146	0.0288532	0.0432919	0.034774	0.0372092	0.0364449	0.01974	0.0337893	0.0284318	0.0450124	0.0387986	0.0265797	0.0337687
2	0.0455086			0.00690832	0.00539573	0.0198518	0.000953079	0.0216058	0.0290891	0.0103144	0.00882305	0.00544744	0.00802677	0.0430755	0.00827326	0.00219918	0.00104634	0.000874102	0.00225475	0.00879979	0.00102499	0.00281704	0.00492255
2	0.0383117					0.0116641		0.0322214	0.0431066					0.0364034
4	0.0345007
4	0.0374577
4	0.0347073
7	0.0231744		Fumaric acid	1	2	3	4	5	6	7	8	9	10	11	12	13	14	15	16	17	18	19	20
7	0.0548502		Fumaric acid	0.0396791	0.0369304	0.0221876	0.0355552	0.0276229	0.0340579	0.0437845	0.0433146	0.0288532	0.0432919	0.0355454	0.0372092	0.0364449	0.01974	0.0337893	0.0284318	0.0450124	0.0387986	0.0265797	0.0337687
7	0.053329			0.00690832	0.00539573	0.00488657	0.000953079	0.00286758	0.00553632	0.0103144	0.00882305	0.00544744	0.00802677	0.00311648	0.00827326	0.00219918	0.00104634	0.000874102	0.00225475	0.00879979	0.00102499	0.00281704	0.00492255
8	0.0261542
8	0.0554557
8	0.0483337			Label	Fumaric acid
9	0.0182944			3	0.0156918
9	0.0318073			3	0.0358356
9	0.0364579			3	0.0383716
10	0.0844596			3	0.0117104
10	0.0531226			3	0.0198518
10	0.0334611			3	0.0116641
12	0.0207386			5	0.0252133
12	0.0440733			5	0.0191317
12	0.0468157			5	0.0295663
13	0.0386549			5	0.0379986
13	0.0386333			5	0.0216058
13	0.0320466			5	0.0322214
14	0.0177178			6	0.0163219
14	0.0212175			6	0.0544728
14	0.0202847			6	0.0252571
15	0.0338969			6	0.0360997
15	0.0322245			6	0.0290891
15	0.0352467			6	0.0431066
16	0.0325607			11	0.0211658
16	0.0279377			11	0.0375671
16	0.0247971			11	0.0402867
17	0.0342349			11	0.034774
17	0.0998004			11	0.0430755
17	0.0557899			11	0.0364034
18	0.0408468
18	0.0378504
18	0.0376988
19	0.030093
19	0.0286375
19	0.0210087
20	0.0242865
20	0.0408032
20	0.0362165

## Sheet: GABA
label	GABA		GABA	1	2	3	4	5	6	7	8	9	10	11	12	13	14	15	16	17	18	19	20
1	3.77644			3.77644	1.64709	14.7235	1.59885	7.2044	10.2768	1.23996	2.89142	3.90795	10.5646	13.9499	7.45894	7.20592	2.81426	7.58335	7.34757	1.82412	6.67678	1.23448	3.74123
1	5.43269			5.43269	2.55365	7.57498	4.40957	7.35691	9.63245	3.29536	2.58138	6.44402	4.38288	14.3165	2.21322		3.64955	3.03058	6.85064	1.38433	6.08022	3.04884	7.30072
1	7.58763			7.58763	2.12649	20.413	4.70044	15.1174	5.88643	3.49966	4.13959	3.19795	7.60343	7.54641	3.26314	6.13368	4.62809	5.9396	7.9576	3.4583	6.69725	5.17417	5.03172
2	1.64709			5.59892	2.10907	5.91556	3.56962	5.63445	10.5934	2.67832	3.20413	4.51664	7.51698	3.80636	4.31177	6.6698	3.6973	5.51784	7.38527	2.22225	6.48475	3.1525	5.35789
2	2.55365			1.10333	0.261846	10.4267	0.988957	5.05764	8.70836	0.721596	0.476215	0.985244	1.78504	7.02461	1.60251	0.437741	0.524152	1.33108	0.320106	0.63093	0.20235	1.13847	1.0404
2	2.12649					7.83821		13.5236	1.41518					4.98744
4	1.59885
4	4.40957
4	4.70044
7	1.23996		GABA	1	2	3	4	5	6	7	8	9	10	11	12	13	14	15	16	17	18	19	20
7	3.29536		GABA	5.59892	2.10907	11.1487	3.56962	8.98239	7.7521	2.67832	3.20413	4.51664	7.51698	8.60519	4.31177	6.6698	3.6973	5.51784	7.38527	2.22225	6.48475	3.1525	5.35789
7	3.49966			1.10333	0.261846	2.23789	0.988957	1.73854	1.44377	0.721596	0.476215	0.985244	1.78504	1.83412	1.60251	0.437741	0.524152	1.33108	0.320106	0.63093	0.20235	1.13847	1.0404
8	2.89142
8	2.58138
8	4.13959			Label	GABA
9	3.90795			3	14.7235
9	6.44402			3	7.57498
9	3.19795			3	20.413
10	10.5646			3	5.91556
10	4.38288			3	10.4267
10	7.60343			3	7.83821
12	7.45894			5	7.2044
12	2.21322			5	7.35691
12	3.26314			5	15.1174
13	7.20592			5	5.63445
13	15.8726			5	5.05764
13	6.13368			5	13.5236
14	2.81426			6	10.2768
14	3.64955			6	9.63245
14	4.62809			6	5.88643
15	7.58335			6	10.5934
15	3.03058			6	8.70836
15	5.9396			6	1.41518
16	7.34757			11	13.9499
16	6.85064			11	14.3165
16	7.9576			11	7.54641
17	1.82412			11	3.80636
17	1.38433			11	7.02461
17	3.4583			11	4.98744
18	6.67678
18	6.08022
18	6.69725
19	1.23448
19	3.04884
19	5.17417
20	3.74123
20	7.30072
20	5.03172

## Sheet: Gluconic acid
label	Gluconic acid		Gluconic acid	1	2	3	4	5	6	7	8	9	10	11	12	13	14	15	16	17	18	19	20
1	0.918318			0.918318	1.61554	0.0639114	1.07535	0.845844	0.140268	0.509239	0.982171	0.685682	0.580978	0.125727	0.220409	0.498004	1.36755	2.66694	0.290007	0.999473	0.4398	0.363438	1.85666
1	0.74869			0.74869	0.721481	0.0451109	1.6453	0.234992	0.247329	0.760379	0.507841	0.830553	0.562611	0.223449	0.391342	0.564514	1.61046	1.77893	0.262554	0.518384	0.4131	0.198673	1.70873
1	0.92927			0.92927	0.548178	0.088241	1.79303	0.400076	0.113062	0.947522	0.432041	0.861389	0.763249	0.918185	0.254049	0.862688	2.07316	1.33027	0.449486	0.771908	0.408567	0.358598	1.97474
2	1.61554			0.865426	0.961733	0.0654641	1.50456	0.215447	0.22549	0.739047	0.640684	0.792541	0.635612	0.287322	0.2886	0.641736	1.68372	1.92538	0.334016	0.763255	0.420489	0.306903	1.84671
2	0.721481			0.0584535	0.33071	0.0588328	0.2188	0.232564	0.205993	0.12697	0.17214	0.0541661	0.064038	0.200899	0.0522809	0.112132	0.20696	0.392752	0.0582764	0.138946	0.00974356	0.054133	0.076953
2	0.548178					0.0741709		0.0315134	0.129014					0.29477
4	1.07535
4	1.6453
4	1.79303
7	0.509239		Gluconic acid	1	2	3	4	5	6	7	8	9	10	11	12	13	14	15	16	17	18	19	20
7	0.760379		Gluconic acid	0.865426	0.961733	0.0659552	1.50456	0.326739	0.176859	0.739047	0.640684	0.792541	0.635612	0.341725	0.2886	0.641736	1.68372	1.92538	0.334016	0.763255	0.420489	0.306903	1.84671
7	0.947522			0.0584535	0.33071	0.00592673	0.2188	0.114263	0.0230057	0.12697	0.17214	0.0541661	0.064038	0.118032	0.0522809	0.112132	0.20696	0.392752	0.0582764	0.138946	0.00974356	0.054133	0.076953
8	0.982171
8	0.507841			Label	Gluconic acid
8	0.432041			3	0.0639114
9	0.685682			3	0.0451109
9	0.830553			3	0.088241
9	0.861389			3	0.0654641
10	0.580978			3	0.0588328
10	0.562611			3	0.0741709
10	0.763249			5	0.845844
12	0.220409			5	0.234992
12	0.391342			5	0.400076
12	0.254049			5	0.215447
13	0.498004			5	0.232564
13	0.564514			5	0.0315134
13	0.862688			6	0.140268
14	1.36755			6	0.247329
14	1.61046			6	0.113062
14	2.07316			6	0.22549
15	2.66694			6	0.205993
15	1.77893			6	0.129014
15	1.33027			11	0.125727
16	0.290007			11	0.223449
16	0.262554			11	0.918185
16	0.449486			11	0.287322
17	0.999473			11	0.200899
17	0.518384			11	0.29477
17	0.771908
18	0.4398
18	0.4131
18	0.408567
19	0.363438
19	0.198673
19	0.358598
20	1.85666
20	1.70873
20	1.97474

## Sheet: Glucose
label	Glucose 2		Glucose	1	2	3	4	5	6	7	8	9	10	11	12	13	14	15	16	17	18	19	20
1	8.07352			8.07352	6.61897	20.0911	4.52242	42.4188	30.3448	6.1932	9.01911	10.1136	4.26215	30.9719	6.59014	4.67793	3.68953	4.54765	5.77892	9.68436	5.13308	8.20957	3.13614
1	7.42549			7.42549	6.62777	26.3164	5.97207	52.9075	31.4971	8.16705	11.0048	7.45452	5.17403	38.4389	6.37208	4.55934	3.94085	4.51637	6.85649	12.2112	5.2864	5.86832	4.42526
1	8.37961			8.37961		17.2134	5.60761	47.2774	38.2704	7.78073	8.4461	10.438	5.50014	45.4681	4.98623	6.09473	4.21983	6.96664	7.49728	9.73673	5.60256	6.75707	5.8008
2	6.61897			7.95954	6.62337	27.5691	5.36737	35.2309	36.2632	7.38033	9.48999	9.33539	4.97878	63.8939	5.98282	5.11067	3.95007	5.34355	6.7109	10.5441	5.34068	6.94499	4.45407
2	6.62777			0.281265	0.00359489	20.7282	0.435378	45.4073	34.6571	0.603948	0.775239	0.945082	0.370471	43.0708	0.502252	0.49322	0.153152	0.811596	0.501361	0.833704	0.138215	0.682361	0.769357
2	13.5006					26.2357		66.5878	33.5497					43.8549
4	4.52242
4	5.97207
4	5.60761
7	6.1932		Glucose	1	2	3	4	5	6	7	8	9	10	11	12	13	14	15	16	17	18	19	20
7	8.16705		Glucose	7.95954	6.62337	23.0257	5.36737	48.305	34.0971	7.38033	9.48999	9.33539	4.97878	44.2831	5.98282	5.11067	3.95007	5.34355	6.7109	10.5441	5.34068	6.94499	4.45407
7	7.78073			0.281265	0.00359489	1.72675	0.435378	4.36071	1.20501	0.603948	0.775239	0.945082	0.370471	4.46835	0.502252	0.49322	0.153152	0.811596	0.501361	0.833704	0.138215	0.682361	0.769357
8	9.01911
8	11.0048
8	8.4461			Label	Glucose
9	10.1136			3	20.0911
9	7.45452			3	26.3164
9	10.438			3	17.2134
10	4.26215			3	27.5691
10	5.17403			3	20.7282
10	5.50014			3	26.2357
12	6.59014			5	42.4188
12	6.37208			5	52.9075
12	4.98623			5	47.2774
13	4.67793			5	35.2309
13	4.55934			5	45.4073
13	6.09473			5	66.5878
14	3.68953			6	30.3448
14	3.94085			6	31.4971
14	4.21983			6	38.2704
15	4.54765			6	36.2632
15	4.51637			6	34.6571
15	6.96664			6	33.5497
16	5.77892			11	30.9719
16	6.85649			11	38.4389
16	7.49728			11	45.4681
17	9.68436			11	63.8939
17	12.2112			11	43.0708
17	9.73673			11	43.8549
18	5.13308
18	5.2864
18	5.60256
19	8.20957
19	5.86832
19	6.75707
20	3.13614
20	4.42526
20	5.8008

## Sheet: Glutamic acid
label	Glutamic acid		Glutamic acid	1	2	3	4	5	6	7	8	9	10	11	12	13	14	15	16	17	18	19	20
1	7.45495			7.45495	12.2254	6.5589	6.13171	12.4949	16.7133	3.42027	9.28562	7.18413	7.49852	15.5259	5.89934	8.52805	4.77714	12.1058	8.43139	7.13223	10.6719	10.4153	7.0426
1	6.73267			6.73267	13.0267	14.6524	8.2625	22.8062	21.3043	8.55973	7.37699	8.00865	8.99128	14.6314	12.3317	5.01397	7.40445	11.1292	10.3883	10.5498	10.0089	12.3667	9.81669
1	4.80041			4.80041	10.949	7.11332	10.7161	15.1208	25.5329	5.86082	8.43247	11.0402	12.8101	27.635	9.86753	11.7981	8.76732	14.6229	13.0965	10.5625	11.0467	14.4561	13.4533
2	12.2254			6.32934	12.067	10.4822	8.37011	24.5167	19.8296	5.94694	8.36503	8.74433	9.76662	23.3657	9.3662	8.44671	6.98297	12.6193	10.6387	9.41485	10.5759	12.4127	10.1042
2	13.0267			0.79239	0.604997	8.45744	1.3245	17.9339	22.722	1.48426	0.552007	1.17236	1.58156	19.4657	1.87371	1.95883	1.17099	1.04069	1.3525	1.14132	0.303416	1.16669	1.85618
2	10.949					11.9654		17.8127	25.5868					18.9168
4	6.13171
4	8.2625
4	10.7161
7	3.42027		Glutamic acid	1	2	3	4	5	6	7	8	9	10	11	12	13	14	15	16	17	18	19	20
7	8.55973		Glutamic acid	6.32934	12.067	9.87162	8.37011	18.4475	21.9482	5.94694	8.36503	8.74433	9.76662	19.9234	9.3662	8.44671	6.98297	12.6193	10.6387	9.41485	10.5759	12.4127	10.1042
7	5.86082			0.79239	0.604997	1.26748	1.3245	1.85293	1.40232	1.48426	0.552007	1.17236	1.58156	1.99903	1.87371	1.95883	1.17099	1.04069	1.3525	1.14132	0.303416	1.16669	1.85618
8	9.28562
8	7.37699			Label	Glutamic acid
8	8.43247			3	6.5589
9	7.18413			3	14.6524
9	8.00865			3	7.11332
9	11.0402			3	10.4822
10	7.49852			3	8.45744
10	8.99128			3	11.9654
10	12.8101			5	12.4949
12	5.89934			5	22.8062
12	12.3317			5	15.1208
12	9.86753			5	24.5167
13	8.52805			5	17.9339
13	5.01397			5	17.8127
13	11.7981			6	16.7133
14	4.77714			6	21.3043
14	7.40445			6	25.5329
14	8.76732			6	19.8296
15	12.1058			6	22.722
15	11.1292			6	25.5868
15	14.6229			11	15.5259
16	8.43139			11	14.6314
16	10.3883			11	27.635
16	13.0965			11	23.3657
17	7.13223			11	19.4657
17	10.5498			11	18.9168
17	10.5625
18	10.6719
18	10.0089
18	11.0467
19	10.4153
19	12.3667
19	14.4561
20	7.0426
20	9.81669
20	13.4533

[truncated: 24 more sheets: Glutamine, Glyceric acid, Glycerol, Glycine, Histidine, Isoleucine, Leucine, Lysine, Maleic acid, Malic acid, Maltose, Myoinositol, Nicotinic acid, Oxalic acid, Phenylalanine, Proline, Putrescine, Quinic acid, Serine, Sucrose …]
