# Supplementary material for: Identification of Distinctive Primary Metabolites Influencing Broccoli (Brassica oleracea, var. Italica) Taste
Source: Foods. 2023 Jan 11;12(2):339. doi: 10.3390/foods12020339 (PMC9857596; doi:10.3390/foods12020339)
Supplement: Supplementary file 1 [file foods-12-00339-s001.zip › Supplemental File S2.xlsx]

## Sheet: Supplemental 2
	Alanine	Asparagine	Aspartic acid	Citric acid	Fructose	Fumaric acid	GABA	Gluconic acid	Glucose	Glutamic acid	Glutamine	Glyceric acid	Glycerol	Glycine	Histidine	Isoleucine	Leucine	Lysine	Maleic acid	Malic acid	Maltose	Myoinositol	Nicotinic acid	Oxalic acid	Phenylalanine	Proline	Putrescine	Quinic acid	Serine	Sucrose	Threonic acid	Threonine	Valine	Urea
1	16.9815	1.98079	5.41697	5.72307	23.4775	0.0396791	5.59892	0.865426	7.95954	6.32934	1.41973	0.144078	2.0485	0.49905	0.646326	2.75262	4.16614	0.508659	0.267877	2.18712	0.486827	8.5943	0.0417563	0.101387	0.959523	26.0674	0.220013	1.02062	8.3772	0.619698	0.159518	1.72967	6.87944	1.19446
2	25.7042	3.03388	6.44421	5.31531	28.1594	0.0369304	2.10907	0.961733	6.62337	12.067	2.08616	0.0764466	2.3804	0.519908	0.947849	4.41668	6.51341	0.908611	0.253524	1.85187	0.38392	7.84927	0.0402199	0.0877937	1.62908	21.1521	0.203931	1.26961	11.357	0.978719	0.155403	2.44602	9.47067	1.86901
3	12.9068	2.95972	7.0435	4.82172	16.0524	0.0221876	11.1487	0.0659552	23.0257	9.87162	6.67707	0.126828	3.32612	0.260837	1.53899	2.12227	1.6787	0.196448	0.122576	1.23883	0.340467	5.40723	0.0643524	0.100985	0.328692	9.27585	0.42854	1.04169	7.20189	1.61748	0.190684	1.32595	4.65094	0.840811
4	28.9651	2.399	4.74759	5.97595	10.2267	0.0355552	3.56962	1.50456	5.36737	8.37011	1.65306	0.166398	2.09542	0.587717	0.664851	3.66962	5.27507	0.666803	0.172008	2.11104	0.452755	12.508	0.0515649	0.127408	1.22469	32.6189	0.277698	1.2183	9.56425	0.330666	0.164904	2.42084	8.57838	1.58904
5	16.1069	2.69669	10.0118	9.2052	32.2845	0.0276229	8.98239	0.326739	48.305	18.4475	9.70271	0.210193	5.56394	0.364633	1.88549	3.42335	2.96514	0.345357	0.143921	1.68004	0.910462	15.7694	0.0610295	0.177855	0.595678	44.8429	0.729479	1.66767	8.86641	2.3847	0.214047	1.58364	10.4296	1.74639
6	12.7789	3.64151	10.587	6.92775	23.2449	0.0340579	7.7521	0.176859	34.0971	21.9482	13.423	0.163284	4.07765	0.287589	4.11108	2.62769	2.76697	0.36067	0.160867	1.63859	0.476934	13.1577	0.0708253	0.357377	0.696574	23.8634	0.853096	2.13238	7.70158	2.08548	0.247789	1.54585	8.30817	2.15453
7	19.4523	1.33258	2.55048	5.60859	32.7113	0.0437845	2.67832	0.739047	7.38033	5.94694	0.685636	0.105696	2.20202	0.546844	0.589055	2.40294	3.67706	0.498719	0.213125	1.80024	0.459555	7.10815	0.0436006	0.0821749	0.895858	35.8079	0.370481	1.01602	7.63509	0.753366	0.127933	1.5929	5.679	0.931294
8	24.8532	2.2388	4.59551	6.08491	33.9346	0.0433146	3.20413	0.640684	9.48999	8.36503	2.08875	0.0660816	2.11435	0.558044	1.34083	3.26783	4.44785	0.559556	0.230952	1.35516	0.602214	17.929	0.0459349	0.149759	1.00568	43.067	0.356933	1.1016	9.86273	1.26125	0.221527	2.05513	8.23556	0.947392
9	19.738	2.11175	6.88171	5.42528	35.2311	0.0288532	4.51664	0.792541	9.33539	8.74433	2.26225	0.100342	2.24083	0.449062	0.797946	3.19103	4.22063	0.517891	0.190987	1.50639	0.628272	8.72883	0.0343257	0.117063	0.949225	38.514	0.28927	1.04797	9.44081	0.871507	0.178582	2.12036	8.17717	1.11126
10	16.0216	5.23164	8.44161	7.09379	9.28479	0.0432919	7.51698	0.635612	4.97878	9.76662	2.47432	0.14614	1.8327	0.651799	0.764232	4.51925	4.37629	0.639255	0.258305	2.00073	0.349667	8.12963	0.0469401	0.129998	1.4764	6.6397	0.286224	1.21657	8.54958	0.395743	0.254589	2.65649	11.9833	4.69061
11	18.517	2.65133	12.7074	8.76004	25.5361	0.0355454	8.60519	0.341725	44.2831	19.9234	7.97588	0.158576	5.21354	0.375995	1.64624	2.83351	1.84287	0.179451	0.15874	3.03937	0.718831	11.5937	0.067321	0.181051	0.354128	38.0051	0.481196	1.96217	12.1502	3.40894	0.262448	1.9593	8.14457	1.52841
12	14.781	2.79567	5.72463	6.2566	18.507	0.0372092	4.31177	0.2886	5.98282	9.3662	3.19285	0.112298	1.64418	0.365861	1.62647	2.62455	3.67863	0.500921	0.192861	2.59626	0.287568	8.56305	0.0313628	0.119103	0.767141	19.1767	0.150824	0.988914	8.26022	0.798421	0.198561	1.55585	6.71957	1.2701
13	21.437	2.87567	5.7857	5.4043	11.2814	0.0364449	6.6698	0.641736	5.11067	8.44671	3.15112	0.161274	2.25589	0.500874	0.299022	3.15551	3.72044	0.50764	0.207809	1.94269	0.377162	6.76466	0.0944426	0.104563	0.843292	12.5936	0.458916	1.21131	7.85826	0.65363	0.19245	1.93631	7.44412	2.18871
14	19.5401	3.14067	3.37505	3.48432	8.41992	0.01974	3.6973	1.68372	3.95007	6.98297	3.63344	0.105091	1.56154	0.439749	0.938199	2.51527	2.98423	0.469526	0.106212	0.792969	0.264236	5.51492	0.0517206	0.11078	0.735971	30.5223	0.374946	0.686645	8.20591	0.17248	0.127531	2.02064	5.80426	1.46725
15	21.78	4.30643	6.83265	5.76864	11.9381	0.0337893	5.51784	1.92538	5.34355	12.6193	5.01187	0.205848	2.30482	0.620745	1.11845	3.58625	3.8633	0.598084	0.180295	2.18623	0.416962	10.641	0.0594146	0.13589	0.807646	33.8669	0.274647	0.943583	9.17967	0.341637	0.176317	2.24688	9.52527	1.08106
16	18.7036	1.26218	5.44427	5.69759	12.856	0.0284318	7.38527	0.334016	6.7109	10.6387	0.78458	0.179693	2.55379	0.741357	0.163318	2.35616	3.42371	0.411024	0.172677	1.27008	0.675803	8.9247	0.0818593	0.057081	0.807497	27.7322	0.337527	1.2408	6.29061	0.719109	0.189594	1.37459	6.90421	0.757091
17	16.9854	1.57889	5.43085	7.42175	32.015	0.0450124	2.22225	0.763255	10.5441	9.41485	1.5014	0.069692	1.77676	0.393141	0.749136	2.37345	2.9821	0.352253	0.296828	1.83011	0.586598	11.2991	0.0569695	0.119759	0.636163	21.7699	0.237359	1.33239	8.78684	1.44251	0.212756	1.63132	6.28046	0.736165
18	32.8837	3.38567	6.84685	6.13451	16.4243	0.0387986	6.48475	0.420489	5.34068	10.5759	2.57334	0.0655101	1.87238	0.622149	0.951586	3.94523	5.13813	0.80691	0.202485	2.53939	0.222147	10.2655	0.0365801	0.0684021	1.24225	16.5405	0.135665	1.00106	9.49043	1.00834	0.155209	2.23768	9.06397	1.74261
19	16.6827	2.05776	7.2747	6.09863	17.4579	0.0265797	3.1525	0.306903	6.94499	12.4127	1.44245	0.127262	2.02998	0.445955	0.211164	2.22134	2.68314	0.31105	0.170137	1.24184	0.620353	10.952	0.065922	0.129757	0.70562	9.49218	0.432527	1.43926	5.97782	0.820369	0.249669	1.30419	7.17246	1.26346
20	27.4522	2.31048	4.34708	8.1788	8.25885	0.0337687	5.35789	1.84671	4.45407	10.1042	1.59756	0.181034	2.01612	0.779874	0.422307	2.80963	3.90661	0.611136	0.167244	1.89047	0.371165	9.24832	0.0762577	0.155943	0.946898	17.3743	0.269526	0.824242	10.5581	0.439176	0.17131	1.92339	7.37351	1.27179
Máx.	32.8837	5.23164	12.7074	9.2052	35.2311	0.0450124	11.1487	1.92538	48.305	21.9482	13.423	0.210193	5.56394	0.741357	4.11108	4.51925	6.51341	0.908611	0.296828	3.03937	0.910462	17.929	0.0944426	0.357377	1.62908	44.8429	0.853096	2.13238	12.1502	3.40894	0.262448	2.65649	11.9833	4.69061
Mín.	12.7789	1.26218	2.55048	3.48432	8.25885	0.01974	2.10907	0.0659552	3.95007	5.94694	0.685636	0.0655101	1.56154	0.260837	0.163318	2.12227	1.6787	0.179451	0.106212	0.792969	0.222147	5.40723	0.0313628	0.057081	0.328692	6.6397	0.135665	0.686645	5.97782	0.17248	0.127531	1.30419	4.65094	0.736165
Ave.	2.57328	4.14492	4.98236	2.64189	4.26586	2.28026	5.28604	29.1923	12.2289	3.69066	19.5774	3.20856	3.56311	2.84222	25.1723	2.12944	3.88003	5.06327	2.79469	3.8329	4.09846	3.31575	3.01129	6.26087	4.95626	6.75375	6.28825	3.1055	2.03254	19.7643	2.05791	2.03689	2.57653	6.37168
StandardDevM	5.41591	0.964822	2.44778	1.34972	9.49121	0.00712908	2.50335	0.559707	13.5365	4.34528	3.33516	0.045223	1.12574	0.140928	0.868025	0.705583	1.14979	0.183363	0.0490849	0.533431	0.173505	3.19141	0.0168454	0.0623823	0.326758	11.5381	0.177801	0.3571	1.53435	0.802079	0.0402289	0.394908	1.73641	0.862083
StandardDevP	5.27878	0.940393	2.3858	1.31555	9.25088	0.00694856	2.43996	0.545535	13.1937	4.23525	3.25072	0.0440779	1.09723	0.137359	0.846046	0.687718	1.12068	0.178721	0.047842	0.519924	0.169112	3.1106	0.0164189	0.0608028	0.318484	11.246	0.173299	0.348058	1.4955	0.78177	0.0392103	0.384909	1.69244	0.840255
	Taste score
1	4
2	2
3	5
4	3
5	3
6	2
7	3
8	2
9	4
10	4
11	4
12	4
13	3
14	3
15	3
16	3
17	2
18	2
19	3
20	2
